# Supplementary material for: Displacement of Hospital-Acquired, Methicillin-Resistant Staphylococcus aureus Clones by Heterogeneous Community Strains in Kenya over a 13-Year Period
Source: Microorganisms. 2024 Jun 8;12(6):1171. doi: 10.3390/microorganisms12061171 (PMC11205442; doi:10.3390/microorganisms12061171)
Supplement: Supplementary file 1 [file microorganisms-12-01171-s001.zip]

Archive with 1 entries (1 files):
- microorganisms-2948232 -Supplementar.pdf
